# Supplementary material for: Increases in reef size, habitat and metacommunity complexity associated with Cambrian radiation oxygenation pulses
Source: Nat Commun. 2022 Dec 6;13:7523. doi: 10.1038/s41467-022-35283-5 (PMC9727068; doi:10.1038/s41467-022-35283-5)
Supplement: Supplementary file 4 — Supplementary Data 1 [file 41467_2022_35283_MOESM4_ESM.xlsx]

## Sheet: Locality Key
Locality Key
Early Cambrian (upper Nemakit-Daldynian/Stage 2 – lower Botoman/Stage 3) reef palaeocommunities of the Siberian Platform listed from the shallowest to the deepest (stratigraphic distribution is given in brackets), modified after ref. 9.
Abbreviations: ND2 = upper Nemakit-Daldynian Stage, Purella antiqua Zone; T1 – T4 = Tommotian Stage, Nochoroicyathus sunnaginicus (T1), Dokidocyathus regularis, and Dokidocyathus lenaicus-Tumuliolynthus primigenius (T4) zones, D. regularis Zone is subdivided into Lapworthella tortuosa (T2) and L. bella (T3) subzones; A1 – A4 = Atdabanian Stage, Retecoscinus zegebarti, Carinacyathus pinus, Nochoro…
SPI – shallow water ephemeral settlements
(SP1) Batinevia grainstone representing the shallowest, above fair-weather base facies in the area accumulated in highly agitated conditions (A1);
(SP2) ajacicyathid packstone of numerous fragmented archaeocyathan cups formed in highly agitated conditions (T3 – A4);
SPII – Renalcis-archaeocyath mud mounds
(SP3) ajacicyathid wackestone consisting mostly of large ajacicyathid and capsulocyathid cups, agitated conditions (T3 – A4);
(SP4) Cambrocyathellus/Archaeolynthus framestone built under shallow subtidal agitated conditions by branching modular Archaeolynthus and Cambrocyathellus strengthened by encrusting Renalcis and minor fibrous synsedimentary cementation (ND2 – T1);
(SP5) Tumuliolynthus bafflestone built under shallow subtidal agitated conditions by tiny branching modular Tumuliolynthus encrusting by Renalcis (T3);
(SP6) Renalcis/Epiphyton mud mound developed under shallow subtidal conditions with archaeocyaths and coralomorphs (Khasaktia and Hydroconus) restricted to primary cavities, medium energy (A1);
(SP8) Cambrocyathellus/Dictyocyathus cementstone formed in shallow subtidal conditions by thick synsedimentary cement which encrusted and, thus, strengthened archaeocyathan and Cysticyathus cups, medium energy (T2 – T4);
SPIII – Dictyocyathus framestone
(SP7) Dictyocyathus framestone built in shallow subtidal environment by branching modular
Dictyocyathus, medium energy (T2 – A1);
SPIV – soft-substrate settlements
(SP9) ajacicyathid floatstone composing of relatively large, archaeocyathan fragments densely packed in a red argillaceous mudstone where dominance of solitary mushroom-shape cups is indicative of archaeocyathan ability to inhabit a soft substrate, medium energy (T4 – B1);
SPV – Tubomorphophyton dendrolites
(SP10) Tubomorphophyton dendrolite in which branching tubular renalcid was almost exclusive framework-builder dominated a relatively deeper subtidal waters, medium energy (A1 – B1);
SPVI – Renalcis mud mounds with archaeocyaths
(SP11) Renalcis mud mound with a participance of archaeocyaths and coralomorphs (Cysticyathus and Khasaktia) as frame-builders, medium energy (T2 – A1);
SPVII – Archaeocyath-Renalcis mud mounds
(SP12) Spinosocyathus framestone built in subtidal environment by modular Spinosocyathus and strengthened by its exoskeletal calcified tissue, contains a diverse archaeocyathan assemblage, medium energy (T2 – T4);
(SP13) Okulitchicyathus bindstone built in subtidal environment by plate-like modular
Okulitchicyathus and deployed by diverse cavity dwellers, low energy (T3 – T4);
(SP14) Dictyosycon/Khasaktia bindstone built under subtidal conditions by plate-like modular Khasaktia and large stick-like Dictyosycon, providing together a heterogenous space for numerous inhabitants, low energy (A1);
(SP15) Cambrocyathellus bafflestone built in subtidal environment almost exclusively by tiny branching modular Cambrocyathellus, low energy (T2 – T4);
SPVIII – deep water clotted mud mounds
(SP16) red clotted ajacicyathid mud mound bearing a few archaeocyathan fragmented skeletons, low energy (A1 – B1);
(SP17) clotted ajacicyathid mound of bacterial microclots and mostly hexactinellid spicules, while archaeocyaths composed the third significant component, developed below fair-weather base, low energy (A1 – B1).

## Sheet: MetacommunityDataFig4
locality	T101	T102	T103	T204	T205	T206	T207	T208	T209	T210	T211	T212	T213	T214	T215	T216	T317	T418	T419	T420	A121	A122	A123	A124	A125	A126	A127	A128	A129	A130	A231	A232	A333	A334	A335	A336	A437	A438	A439	A440	A441	A442	A443	A444	A445	A446	A447	A448	A449
GroupedEnv	SPII	SPII	SPII	SPII	SPII	SPII	SPII	SPII	SPII	SPII	SPII	SPII	SPII	SPII	SPII	SPI	SPII	SPII	SPII	SPII	SPI	SPII	SPII	SPII	SPII	SPII	SPIII	SPII	SPII	SPII	SPV	SPV	SPV	SPV	SPV	SPIV	SPIV	SPV	SPVI	SPVI	SPVI	SPIV	SPV	SPV	SPVI	SPV	SPV	SPV	SPV
environments	SP4	SP3	SP3	SP11	SP15	SP11	SP8	SP8	SP11	SP11	SP12	SP15	SP7	SP12	SP11	SP2	SP5	SP13	SP11	SP9	SP1	SP14	SP14	SP14	SP14	SP16	SP7	SP6	SP6	SP6	SP10	SP10	SP10	SP10	SP10	SP9	SP9	SP10	SP16	SP17	SP17	SP9	SP10	SP10	SP16	SP10	SP10	SP10	SP10
Archaeolynthus polaris 1	124	32	10	45	24	41	17	0	99	0	0	0	0	0	0	0	0	100	41	0	0	0	0	0	0	0	0	0	0	0	0	0	0	0	0	0	0	0	0	0	0	0	0	0	0	0	0	0	0
Archaeolynthus polaris 2	0	0	0	0	0	0	0	5	0	9	35	38	22	58	7	2	12	0	0	3	0	23	50	62	0	1	0	0	0	0	0	0	1	0	0	0	0	0	0	0	0	0	0	0	0	0	0	0	0
Tumuliolynthus primigenius	0	0	0	0	0	0	0	0	0	0	6	5	0	0	0	0	25	124	0	0	0	0	0	0	0	0	0	0	0	0	0	0	0	0	0	0	0	0	0	0	0	0	0	0	0	0	0	0	0
Dokidocyathus regularis	0	0	0	0	1	0	0	0	0	4	9	1	0	2	4	5	1	0	0	1	0	0	0	0	0	0	0	0	0	0	0	0	0	0	0	0	0	0	0	0	0	0	0	0	0	0	0	0	0
Nochoroicyathus sunnaginicus	0	116	7	0	0	0	0	0	0	0	0	0	0	0	0	0	0	0	0	0	0	0	0	0	0	0	0	0	0	0	0	0	0	0	0	0	0	0	0	0	0	0	0	0	0	0	0	0	0
Nochoroicyathus belvederi	0	3	1	0	0	0	0	0	0	0	0	0	0	0	0	0	0	0	0	0	0	0	0	0	0	0	0	0	0	0	0	0	0	0	0	0	0	0	0	0	0	0	0	0	0	0	0	0	0
Nochoroicyathus tkatschenkoi	0	4	4	0	1	0	0	0	0	2	0	1	0	0	0	0	1	1	0	0	2	0	0	0	0	0	0	0	0	0	1	0	5	0	0	0	0	0	0	0	0	0	0	0	0	0	0	0	0
Nochoroicyathus virgatus	0	5	0	3	0	0	0	0	0	0	0	0	0	0	0	0	0	1	1	0	0	0	0	0	0	0	0	0	0	0	0	0	0	0	0	0	0	0	0	0	0	0	0	0	0	0	0	0	0
Nochoroicyathus mirabilis	0	0	0	3	0	2	1	0	1	3	24	19	2	13	3	1	2	10	8	0	0	0	9	0	0	0	0	0	0	0	0	0	0	0	0	0	0	0	0	0	0	0	0	0	0	0	0	0	0
?Rotundocyathus anabarensis	0	0	0	3	0	1	0	0	2	0	19	3	0	2	0	0	1	2	0	9	0	6	15	9	0	0	0	0	0	0	9	1	0	0	0	0	0	0	0	0	0	0	0	0	0	0	0	0	0
Nochoroicyathus aldanicus	0	0	0	0	1	0	0	0	1	0	1	0	0	0	1	0	1	8	3	2	0	0	0	0	0	0	0	0	0	0	0	0	0	0	0	0	0	0	0	0	0	0	0	0	0	0	0	0	0
Nochoroicyathus vulgaris	0	0	0	0	1	0	0	0	1	0	0	1	0	0	11	4	0	0	0	0	0	0	0	0	0	0	0	0	0	0	0	0	0	0	0	0	0	0	0	0	0	0	0	0	0	0	0	0	0
Nochoroicyathus pallidus	0	0	0	0	1	0	0	0	0	0	0	3	0	0	1	3	0	0	0	0	0	0	0	0	0	0	0	0	0	0	0	0	0	0	0	0	0	0	0	0	0	0	0	0	0	0	0	0	0
Nochoroicyathus prosper	0	0	0	0	0	0	2	0	1	0	5	2	3	1	0	0	0	0	0	0	0	0	0	0	0	0	0	0	0	0	0	0	0	0	0	0	0	0	0	0	0	0	0	0	0	0	0	0	0
Nochoroicyathus ridiculus	0	0	0	0	0	0	0	0	0	0	0	2	0	2	0	0	1	0	1	4	0	0	0	0	0	0	0	0	0	0	0	0	0	0	0	0	0	0	0	0	0	0	0	0	0	0	0	0	0
Nochoroicyathus transitorius	0	0	0	0	0	0	0	0	0	0	0	0	0	1	0	0	0	0	0	0	0	0	0	0	0	0	0	0	0	0	0	0	0	0	0	0	0	0	0	0	0	0	0	0	0	0	0	0	0
Nochoroicyathus turbidus	0	0	0	0	0	0	0	0	0	0	0	0	0	0	0	0	1	14	3	2	0	0	0	0	0	0	0	0	0	0	0	0	0	0	0	0	0	0	0	0	0	0	0	0	0	0	0	0	0
Nochoroicyathus pseudoccultatus	0	0	0	0	0	0	0	0	0	0	0	0	0	0	0	0	0	1	0	0	0	0	0	0	0	0	0	0	0	0	0	0	0	0	0	0	0	0	0	0	0	0	0	0	0	0	0	0	0
Rotundocyathus spinosus	0	0	0	1	0	0	0	0	0	1	0	0	0	0	0	0	1	0	0	0	0	0	0	0	0	0	0	0	0	0	0	0	0	0	0	0	0	0	0	0	0	0	0	0	0	0	0	0	0
Rotundocyathus grandis	0	0	0	0	0	0	0	0	0	0	0	0	0	0	0	0	1	8	3	4	0	0	1	0	0	2	0	0	0	0	2	2	1	0	0	0	0	0	0	0	0	0	0	0	0	0	0	0	0
Kotuyicyathus kotuyikensis	0	0	0	0	0	1	0	0	0	0	11	4	2	0	0	0	0	1	0	0	0	0	0	0	0	0	0	0	0	0	0	0	0	0	0	0	0	0	0	0	0	0	0	0	0	0	0	0	0
Sclerocyathus australis	0	0	0	0	0	0	4	0	0	0	1	5	0	3	0	0	1	5	4	0	0	0	0	0	0	0	0	0	0	0	0	0	0	0	0	0	0	0	0	0	0	0	0	0	0	0	0	0	0
Erismacoscinus rojkovi	0	0	0	0	0	0	0	0	0	7	0	3	4	3	0	0	0	14	0	3	0	0	0	0	0	0	0	0	0	0	0	0	0	0	0	0	0	0	0	0	0	0	0	0	0	0	0	0	0
Retecoscinus sakhaensis	0	0	0	0	0	0	0	0	0	0	0	0	0	0	0	0	0	21	0	0	0	0	0	0	0	0	0	0	0	0	0	0	0	0	0	0	0	0	0	0	0	0	0	0	0	0	0	0	0
Cryptoporocyathus junicanensis	0	35	3	5	5	5	0	0	1	0	1	1	0	0	0	0	5	4	0	0	0	0	0	0	0	0	0	0	0	0	0	0	0	0	0	0	0	0	0	0	0	0	0	0	0	0	0	0	0
Cambrocyathellus tschuranicus	36	3	0	0	0	0	0	25	4	51	0	0	0	0	14	1	19	6	24	0	0	0	0	0	0	0	0	0	0	0	0	0	0	0	0	0	0	0	0	0	0	0	0	0	0	0	0	0	0
Cambrocyathellus proximus	0	0	0	75	455	42	14	0	0	0	22	64	16	24	0	0	0	0	0	0	0	0	0	0	0	0	0	0	0	0	0	0	0	0	0	0	0	0	0	0	0	0	0	0	0	0	0	0	0
Okulitchicyathus discoformis	0	0	0	6	4	4	0	0	10	8	17	17	1	1	5	3	7	78	19	3	0	1	11	7	0	0	0	0	0	0	0	0	0	0	0	0	0	0	0	0	0	0	0	0	0	0	0	0	0
Sakhacyathus subartus	0	0	0	0	0	0	2	0	0	3	20	9	2	5	4	2	1	0	1	0	0	6	5	0	0	0	0	0	0	0	0	0	0	0	0	0	0	0	0	0	0	0	0	0	0	0	0	0	0
Dictyocyathus translucidus	0	0	0	2	3	9	2	21	0	52	12	7	21	9	15	15	5	29	4	4	0	0	0	0	0	0	0	0	0	0	0	0	0	0	0	0	0	0	0	0	0	0	0	0	0	0	0	0	0
Spinosocyathus maslennikovae	0	0	0	0	0	7	6	0	0	0	34	10	15	23	0	0	0	0	0	0	0	0	0	0	0	0	0	0	0	0	0	0	0	0	0	0	0	0	0	0	0	0	0	0	0	0	0	0	0
Cysticyathus tunicatus	0	0	0	27	0	10	0	2	0	1	19	5	8	3	0	0	4	0	0	0	0	0	0	0	0	0	0	0	0	0	0	0	0	0	0	0	0	0	0	0	0	0	0	0	0	0	0	0	0
Dokidocyathus lenaicus	0	0	0	0	0	0	0	0	0	0	0	0	0	0	0	0	0	0	0	0	0	1	3	11	0	7	0	0	0	0	0	0	0	0	0	0	0	0	0	0	0	0	0	0	0	0	0	0	0
Nochoroicyathus dissepimentalis	0	0	0	0	0	0	0	0	0	0	0	0	0	0	0	0	0	0	0	0	0	0	8	7	0	0	0	0	0	0	0	0	0	0	0	0	0	0	0	0	0	0	0	0	0	0	0	0	0
Nochoroicyathus ‘arteintervallum’	0	0	0	0	0	0	0	0	0	0	0	0	0	0	0	0	0	0	0	0	1	2	4	2	0	0	0	0	0	1	1	2	1	1	5	1	0	0	0	0	2	0	0	5	0	0	2	0	2
Rotundocyathus infrequens	0	0	0	0	0	0	0	0	0	0	0	0	0	0	0	0	0	0	0	0	0	0	0	0	0	0	5	3	7	10	0	0	0	0	0	0	0	0	0	0	0	0	0	0	0	0	0	0	0
Nochoroicyathus ‘grandis’	0	0	0	0	0	0	0	0	0	0	0	0	0	0	0	0	0	0	0	0	0	0	0	0	0	0	0	0	15	2	0	0	0	0	0	0	0	0	0	0	0	0	0	0	0	0	0	0	0
Rotundocyathus sublenaicus	0	0	0	0	0	0	0	0	0	0	0	0	0	0	0	0	0	0	0	0	0	0	0	0	0	0	0	0	0	0	0	0	4	0	3	0	0	5	0	0	5	0	0	3	0	0	0	0	0
Nochoroicyathus biohermicus	0	0	0	0	0	0	0	0	0	0	0	0	0	0	0	0	0	0	0	0	0	2	0	3	0	2	0	0	0	0	3	0	0	0	0	5	1	0	0	0	0	0	0	5	0	8	2	5	2
Rotundocyathus ignotus	0	0	0	0	0	0	0	0	0	0	0	0	0	0	0	0	0	0	0	0	12	0	0	0	0	0	1	3	3	6	0	0	0	0	0	0	0	0	0	0	0	0	0	0	0	0	0	0	0
Sibirecyathus suvorovae	0	0	0	0	0	0	0	0	0	0	0	0	0	0	0	0	0	0	0	0	0	0	3	0	0	0	0	0	0	0	1	3	0	1	0	3	0	1	1	0	0	0	0	0	0	0	0	0	0
Orbicyathellus sp.	0	0	0	0	0	0	0	0	0	0	0	0	0	0	0	0	0	0	0	0	0	2	0	0	0	0	0	0	0	0	0	0	0	0	0	0	0	0	0	0	0	0	0	0	0	0	0	0	0
Leptosocyathus polyseptatus	0	0	0	0	0	0	0	0	0	0	0	0	0	0	0	0	0	0	0	0	0	3	18	7	0	0	0	3	2	2	1	0	0	0	0	0	0	0	0	0	0	0	0	0	0	0	0	0	0
Compositocyathus muchattaensis	0	0	0	0	0	0	0	0	0	0	0	0	0	0	0	0	0	0	0	0	0	0	1	4	0	0	0	0	2	1	3	0	0	0	0	0	0	0	0	0	0	0	0	0	0	0	0	0	0
Taylorcyathus taylori	0	0	0	0	0	0	0	0	0	0	0	0	0	0	0	0	0	0	0	0	0	0	0	0	0	0	0	3	4	0	0	0	0	1	0	0	0	0	0	0	0	0	0	0	0	0	0	0	0
Baikalocyathus rossicus	0	0	0	0	0	0	0	0	0	0	0	0	0	0	0	0	0	0	0	0	0	2	13	4	0	0	0	0	0	0	0	0	1	3	0	4	0	0	0	0	0	0	0	0	0	0	0	0	0
Heckericyathus heckeri	0	0	0	0	0	0	0	0	0	0	0	0	0	0	0	0	0	0	0	0	0	5	3	3	0	0	0	0	0	0	0	0	0	0	0	0	0	0	0	0	0	0	0	0	0	0	0	0	0
Geocyathus botomaensis	0	0	0	0	0	0	0	0	0	0	0	0	0	0	0	0	0	0	0	0	0	0	2	1	0	0	0	0	0	0	1	1	1	0	0	0	2	0	0	5	2	1	0	0	3	3	0	2	0
Subtumulocyathellus unicumus	0	0	0	0	0	0	0	0	0	0	0	0	0	0	0	0	0	0	0	0	0	0	4	0	0	0	0	0	0	0	0	1	0	0	0	0	0	0	0	0	0	0	0	0	0	0	0	0	0
Jakutocarinus jakutensis	0	0	0	0	0	0	0	0	0	0	0	0	0	0	0	0	0	0	0	0	0	0	2	0	0	2	0	0	0	0	8	0	1	1	4	30	0	5	0	4	2	1	0	4	0	3	1	1	1
Carinacyathus kigitasensis	0	0	0	0	0	0	0	0	0	0	0	0	0	0	0	0	0	0	0	0	0	0	0	0	0	0	0	0	0	0	0	0	0	0	0	0	0	0	0	4	0	0	0	0	0	1	0	2	0
Erismacoscinus oymuranensis	0	0	0	0	0	0	0	0	0	0	0	0	0	0	0	0	0	0	0	0	0	19	14	54	0	5	5	3	5	1	6	6	0	0	0	0	0	0	0	0	0	0	0	0	0	0	0	0	0
Retecoscinus zegebarti	0	0	0	0	0	0	0	0	0	0	0	0	0	0	0	0	0	0	0	0	185	0	0	0	0	0	0	0	0	0	0	0	0	0	0	0	0	0	0	0	0	0	0	0	0	0	0	0	0
Fransuasaecyathus subtumulatus	0	0	0	0	0	0	0	0	0	0	0	0	0	0	0	0	0	0	0	0	0	15	16	0	1	0	0	0	0	0	1	2	1	0	0	0	0	0	0	0	0	0	0	0	0	0	0	0	0
Neoloculicyathus sibiricus	0	0	0	0	0	0	0	0	0	0	0	0	0	0	0	0	0	0	0	0	0	19	42	49	1	0	0	50	62	69	0	0	0	0	0	1	0	0	0	0	0	0	0	0	0	0	0	0	0
Dictyocyathus bobrovi	0	0	0	0	0	0	0	0	0	0	0	0	0	0	0	0	0	0	0	0	0	0	0	0	0	5	61	21	22	9	0	3	1	0	1	4	0	0	0	0	0	0	0	1	0	0	0	0	1
Dictyosycon gravis	0	0	0	0	0	0	0	0	0	0	0	0	0	0	0	0	0	0	0	0	0	58	80	138	1	1	0	0	0	0	0	0	0	0	0	0	0	0	0	0	0	0	0	0	0	0	0	0	0
Striatocyathus jankauskasi	0	0	0	0	0	0	0	0	0	0	0	0	0	0	0	0	0	0	0	0	0	1	0	1	0	0	0	0	0	0	0	0	0	0	0	0	0	0	0	0	0	0	0	0	0	0	0	0	0
Khasaktia vesicularis	0	0	0	0	0	0	0	0	0	0	0	0	0	0	0	0	0	0	0	0	0	6	16	42	0	0	0	25	56	22	0	0	0	0	0	0	0	0	0	0	0	0	0	0	0	0	0	0	0
Hydroconus sp.	0	0	0	0	0	0	0	0	0	0	0	0	0	0	0	0	0	0	0	0	0	14	16	8	0	0	0	0	0	0	0	0	0	0	0	0	0	0	0	0	0	0	0	0	0	0	0	0	0
Tumuliolynthus sp.	0	0	0	0	0	0	0	0	0	0	0	0	0	0	0	0	0	0	0	0	0	0	0	0	0	0	0	0	0	0	1	3	0	0	0	0	0	0	0	0	0	0	0	0	1	0	1	4	0
Propriolynthus vologdini	0	0	0	0	0	0	0	0	0	0	0	0	0	0	0	0	0	0	0	0	0	0	0	0	0	0	0	0	0	0	0	0	0	0	6	0	2	3	2	1	0	1	7	9	0	8	2	8	6
Dokidocyathella incognita	0	0	0	0	0	0	0	0	0	0	0	0	0	0	0	0	0	0	0	0	0	0	0	0	0	0	0	0	0	0	1	0	2	1	0	0	0	0	0	4	1	0	0	0	0	0	0	0	0
Batschykicyathus angulosus	0	0	0	0	0	0	0	0	0	0	0	0	0	0	0	0	0	0	0	0	0	0	0	0	0	0	0	0	0	0	0	0	0	0	0	0	0	0	0	0	0	0	3	0	0	1	2	2	0
Rotundocyathus lenaicus	0	0	0	0	0	0	0	0	0	0	0	0	0	0	0	0	0	0	0	0	0	0	0	0	0	0	0	0	0	0	0	0	0	0	0	0	0	0	0	0	0	0	0	0	0	0	1	12	0
Nochoroicyathus kokoulini	0	0	0	0	0	0	0	0	0	0	0	0	0	0	0	0	0	0	0	0	0	0	0	0	0	0	0	0	0	0	0	0	0	0	0	0	4	1	1	1	0	0	7	0	0	0	0	0	0
Rotundocyathus novus	0	0	0	0	0	0	0	0	0	0	0	0	0	0	0	0	0	0	0	0	0	0	0	0	0	0	0	0	0	0	0	5	2	0	2	7	0	0	1	0	4	0	3	2	0	0	0	0	0
Rotundocyathus syssoevi	0	0	0	0	0	0	0	0	0	0	0	0	0	0	0	0	0	0	0	0	0	0	0	0	0	0	0	0	0	0	0	0	3	0	0	0	0	0	0	0	0	0	0	0	0	0	0	0	0
Gordonicyathus sp.	0	0	0	0	0	0	0	0	0	0	0	0	0	0	0	0	0	0	0	0	0	0	0	0	0	0	0	0	0	0	0	0	11	0	0	0	0	0	0	4	0	0	0	0	0	0	0	0	0
Degeletticyathus sp.	0	0	0	0	0	0	0	0	0	0	0	0	0	0	0	0	0	0	0	0	0	0	0	0	0	0	0	0	0	0	0	0	0	0	0	2	0	0	0	0	0	0	0	0	0	0	0	0	0
Plicocyathus platiseptatus	0	0	0	0	0	0	0	0	0	0	0	0	0	0	0	0	0	0	0	0	0	0	0	0	0	0	0	0	0	0	0	0	0	0	0	1	11	3	1	0	31	4	0	5	3	8	2	5	2
Tumulocyathus tuberculatus	0	0	0	0	0	0	0	0	0	0	0	0	0	0	0	0	0	0	0	0	0	0	0	0	0	0	0	0	0	0	0	0	0	0	2	1	0	6	0	27	0	0	7	5	2	0	1	5	0
Isiticyathus ultrus	0	0	0	0	0	0	0	0	0	0	0	0	0	0	0	0	0	0	0	0	0	0	0	0	0	0	0	0	0	0	0	0	0	0	0	0	0	0	0	0	0	0	0	0	0	0	0	0	0
Geocyathus latini	0	0	0	0	0	0	0	0	0	0	0	0	0	0	0	0	0	0	0	0	0	0	0	0	0	0	0	0	0	0	0	0	1	0	9	0	12	0	3	0	11	0	8	10	2	4	2	22	2
Lenocyathus lenaicus	0	0	0	0	0	0	0	0	0	0	0	0	0	0	0	0	0	0	0	0	0	0	0	0	0	0	0	0	0	0	0	0	1	0	0	0	0	0	0	0	0	0	0	0	0	0	0	0	0
Japhanicyathus genurosus	0	0	0	0	0	0	0	0	0	0	0	0	0	0	0	0	0	0	0	0	0	0	0	0	0	0	0	0	0	0	0	0	0	0	5	0	19	0	0	2	1	3	0	6	1	0	5	11	3
Fallocyathus savitskyi	0	0	0	0	0	0	0	0	0	0	0	0	0	0	0	0	0	0	0	0	0	0	0	0	0	0	0	0	0	0	0	0	0	0	0	0	0	0	0	0	1	0	0	0	0	0	0	0	0
Carinacyathus pinus	0	0	0	0	0	0	0	0	0	0	0	0	0	0	0	0	0	0	0	0	0	0	0	0	0	0	0	0	0	0	5	3	1	3	0	0	0	0	6	0	0	0	0	0	0	0	0	0	0
Fansycyathus lermontovae	0	0	0	0	0	0	0	0	0	0	0	0	0	0	0	0	0	0	0	0	0	0	0	0	0	0	0	0	0	0	0	0	0	0	0	0	3	3	0	9	1	0	2	0	0	0	0	0	0
Yudjaicyathus astashkini	0	0	0	0	0	0	0	0	0	0	0	0	0	0	0	0	0	0	0	0	0	0	0	0	0	0	0	0	0	0	0	0	0	0	0	0	12	0	0	0	0	0	0	0	0	0	0	0	0
Squamosocyathus taumatus	0	0	0	0	0	0	0	0	0	0	0	0	0	0	0	0	0	0	0	0	0	0	0	0	0	0	0	0	0	0	0	0	0	0	5	0	0	0	0	0	0	0	0	5	2	5	5	0	2
Erismacoscinus batchykensis	0	0	0	0	0	0	0	0	0	0	0	0	0	0	0	0	0	0	0	0	0	0	0	0	0	0	0	0	0	0	0	0	19	5	0	0	0	0	8	0	0	0	0	0	0	0	0	0	0
Erismacoscinus fimbriatulus	0	0	0	0	0	0	0	0	0	0	0	0	0	0	0	0	0	0	0	0	0	0	0	0	0	0	0	0	0	0	0	0	0	0	0	0	0	1	0	0	0	0	0	4	0	0	2	2	2
Erismacoscinus multifarius	0	0	0	0	0	0	0	0	0	0	0	0	0	0	0	0	0	0	0	0	0	0	0	0	0	0	0	0	0	0	0	0	4	0	0	0	0	0	0	0	0	0	0	0	0	0	0	0	0
Tumulocoscinus atdabanensis	0	0	0	0	0	0	0	0	0	0	0	0	0	0	0	0	0	0	0	0	0	0	0	0	0	0	0	0	0	0	0	0	1	1	0	0	0	4	0	0	0	0	4	1	0	2	0	2	0
Fransuasaecyathus elegans	0	0	0	0	0	0	0	0	0	0	0	0	0	0	0	0	0	0	0	0	0	0	0	0	0	0	0	0	0	0	0	0	0	0	0	0	0	0	0	0	0	0	1	0	0	0	0	0	0
Coscinocyathus isointervallumus	0	0	0	0	0	0	0	0	0	0	0	0	0	0	0	0	0	0	0	0	0	0	0	0	0	0	0	0	0	0	19	10	19	0	19	44	15	10	0	15	12	0	0	0	0	0	0	0	0
Coscinocyathus marocanoides.	0	0	0	0	0	0	0	0	0	0	0	0	0	0	0	0	0	0	0	0	0	0	0	0	0	0	0	0	0	0	0	0	0	0	0	0	0	0	0	0	0	0	0	18	0	1	2	16	5
[truncated: 4 more columns]

## Sheet: OriginationExtinctionDataFig3
	T101	T102	T103	T204	T205	T206	T207	T208	T209	T210	T211	T212	T213	T214	T215	T216	T2_2521	T2_2520	T317	T318	T419	T420	A121	A128	A129	A130	A122	A124	A123	A125	A126	A127	A231	A232	A333	A334	A335	A336	A437	A442	A444	A446	A447	A448	A449	A450	A451	A445	A438
Archaeolynthus polaris1	124	32	10	45	24	41	17	0	99	0	0	0	0	0	0	0	0	0	0	100	41	0	0	0	0	0	0	0	0	0	0	0	0	0	0	0	0	0	0	0	0	0	0	0	0	0	0	0	0
A. polaris2	0	0	0	0	0	0	0	5	0	9	35	38	22	58	7	2	0	0	12	0	0	3	0	0	0	0	23	62	50	0	1	0	0	0	1	0	0	0	0	0	0	0	0	0	0	0	0	0	0
Tumuliolynthus primigenius	0	0	0	0	0	0	0	0	0	0	6	5	0	0	0	0	0	0	25	124	0	0	0	0	0	0	0	0	0	0	0	0	0	0	0	0	0	0	0	0	0	0	0	0	0	0	0	0	0
Dokidocyathus regularis	0	0	0	0	1	0	0	0	0	4	9	1	0	2	4	5	0	1	1	0	0	1	0	0	0	0	0	0	0	0	0	0	0	0	0	0	0	0	0	0	0	0	0	0	0	0	0	0	0
Nochoroicyathus sunnaginicus	0	116	7	0	0	0	0	0	0	0	0	0	0	0	0	0	0	0	0	0	0	0	0	0	0	0	0	0	0	0	0	0	0	0	0	0	0	0	0	0	0	0	0	0	0	0	0	0	0
N. belvederi	0	3	1	0	0	0	0	0	0	0	0	0	0	0	0	0	0	0	0	0	0	0	0	0	0	0	0	0	0	0	0	0	0	0	0	0	0	0	0	0	0	0	0	0	0	0	0	0	0
N. tkatschenkoi	0	4	4	0	1	0	0	0	0	2	0	1	0	0	0	0	0	0	1	1	0	0	2	0	0	0	0	0	0	0	0	0	1	0	5	0	0	0	0	0	0	0	0	0	0	0	0	0	0
N. virgatus	0	5	0	3	0	0	0	0	0	0	0	0	0	0	0	0	2	0	0	1	1	0	0	0	0	0	0	0	0	0	0	0	0	0	0	0	0	0	0	0	0	0	0	0	0	0	0	0	0
N. mirabilis	0	0	0	3	0	2	1	0	1	3	24	19	2	13	3	1	0	0	2	10	8	0	0	0	0	0	0	0	9	0	0	0	0	0	0	0	0	0	0	0	0	0	0	0	0	0	0	0	0
Rotundocyathus? anabarensis	0	0	0	3	0	1	0	0	2	0	19	3	0	2	0	0	0	0	1	2	0	9	0	0	0	0	6	9	15	0	0	0	9	1	0	0	0	0	0	0	0	0	0	0	0	0	0	0	0
Nochoroicyathus aldanicus	0	0	0	0	1	0	0	0	1	0	1	0	0	0	1	0	5	0	1	8	3	2	0	0	0	0	0	0	0	0	0	0	0	0	0	0	0	0	0	0	0	0	0	0	0	0	0	0	0
N. vulgaris	0	0	0	0	1	0	0	0	1	0	0	1	0	0	11	4	0	0	0	0	0	0	0	0	0	0	0	0	0	0	0	0	0	0	0	0	0	0	0	0	0	0	0	0	0	0	0	0	0
N. pallidus	0	0	0	0	1	0	0	0	0	0	0	3	0	0	1	3	0	0	0	0	0	0	0	0	0	0	0	0	0	0	0	0	0	0	0	0	0	0	0	0	0	0	0	0	0	0	0	0	0
N. prosper	0	0	0	0	0	0	2	0	1	0	5	2	3	1	0	0	0	0	0	0	0	0	0	0	0	0	0	0	0	0	0	0	0	0	0	0	0	0	0	0	0	0	0	0	0	0	0	0	0
N. ridiculus	0	0	0	0	0	0	0	0	0	0	0	2	0	2	0	0	0	0	1	0	1	4	0	0	0	0	0	0	0	0	0	0	0	0	0	0	0	0	0	0	0	0	0	0	0	0	0	0	0
N. transitorius	0	0	0	0	0	0	0	0	0	0	0	0	0	1	0	0	0	0	0	0	0	0	0	0	0	0	0	0	0	0	0	0	0	0	0	0	0	0	0	0	0	0	0	0	0	0	0	0	0
N. turbidus	0	0	0	0	0	0	0	0	0	0	0	0	0	0	0	0	0	0	1	14	3	2	0	0	0	0	0	0	0	0	0	0	0	0	0	0	0	0	0	0	0	0	0	0	0	0	0	0	0
N. pseudoccultatus	0	0	0	0	0	0	0	0	0	0	0	0	0	0	0	0	0	0	0	1	0	0	0	0	0	0	0	0	0	0	0	0	0	0	0	0	0	0	0	0	0	0	0	0	0	0	0	0	0
Rotundocyathus spinosus	0	0	0	1	0	0	0	0	0	1	0	0	0	0	0	0	0	0	1	0	0	0	0	0	0	0	0	0	0	0	0	0	0	0	0	0	0	0	0	0	0	0	0	0	0	0	0	0	0
R. grandis	0	0	0	0	0	0	0	0	0	0	0	0	0	0	0	0	0	0	1	8	3	4	0	0	0	0	0	0	1	0	2	0	2	2	1	0	0	0	0	0	0	0	0	0	0	0	0	0	0
Tumulocyathus kotuyikensis	0	0	0	0	0	1	0	0	0	0	11	4	2	0	0	0	0	0	0	1	0	0	0	0	0	0	0	0	0	0	0	0	0	0	0	0	0	0	0	0	0	0	0	0	0	0	0	0	0
Sclerocyathus australis	0	0	0	0	0	0	4	0	0	0	1	5	0	3	0	0	1	1	1	5	4	0	0	0	0	0	0	0	0	0	0	0	0	0	0	0	0	0	0	0	0	0	0	0	0	0	0	0	0
Erismacoscinus rojkovi	0	0	0	0	0	0	0	0	0	7	0	3	4	3	0	0	1	2	0	14	0	3	0	0	0	0	0	0	0	0	0	0	0	0	0	0	0	0	0	0	0	0	0	0	0	0	0	0	0
Retecoscinus sakhaensis	0	0	0	0	0	0	0	0	0	0	0	0	0	0	0	0	0	0	0	21	0	0	0	0	0	0	0	0	0	0	0	0	0	0	0	0	0	0	0	0	0	0	0	0	0	0	0	0	0
Cryptoporocyathus junicanensis	0	35	3	5	5	5	0	0	1	0	1	1	0	0	0	0	5	0	5	4	0	0	0	0	0	0	0	0	0	0	0	0	0	0	0	0	0	0	0	0	0	0	0	0	0	0	0	0	0
Cambrocyathellus tschuranicus	36	3	0	0	0	0	0	25	4	51	0	0	0	0	14	1	32	0	19	6	24	0	0	0	0	0	0	0	0	0	0	0	0	0	0	0	0	0	0	0	0	0	0	0	0	0	0	0	0
C. proximus	0	0	0	75	455	42	14	0	0	0	22	64	16	24	0	0	0	2	0	0	0	0	0	0	0	0	0	0	0	0	0	0	0	0	0	0	0	0	0	0	0	0	0	0	0	0	0	0	0
Okulitchicyathus discoformis	0	0	0	6	4	4	0	0	10	8	17	17	1	1	5	3	0	0	7	78	19	3	0	0	0	0	1	7	11	0	0	0	0	0	0	0	0	0	0	0	0	0	0	0	0	0	0	0	0
Sakhacyathus subartus	0	0	0	0	0	0	2	0	0	3	20	9	2	5	4	2	0	0	1	0	1	0	0	0	0	0	6	0	5	0	0	0	0	0	0	0	0	0	0	0	0	0	0	0	0	0	0	0	0
Dictyocyathus translucidus	0	0	0	2	3	9	2	21	0	52	12	7	21	9	15	15	0	0	5	29	4	4	0	0	0	0	0	0	0	0	0	0	0	0	0	0	0	0	0	0	0	0	0	0	0	0	0	0	0
Spinosocyathus maslennikovae	0	0	0	0	0	7	6	0	0	0	34	10	15	23	0	0	44	14	0	0	0	0	0	0	0	0	0	0	0	0	0	0	0	0	0	0	0	0	0	0	0	0	0	0	0	0	0	0	0
Cysticyathus tunicatus (coral)	0	0	0	27	0	10	0	2	0	1	19	5	8	3	0	0	0	0	4	0	0	0	0	0	0	0	0	0	0	0	0	0	0	0	0	0	0	0	0	0	0	0	0	0	0	0	0	0	0
Dokidocyathus lenaicus	0	0	0	0	0	0	0	0	0	0	0	0	0	0	0	0	0	0	0	0	0	0	0	0	0	0	1	11	3	0	7	0	0	0	0	0	0	0	0	0	0	0	0	0	0	0	0	0	0
Nochoroicyathus dissepimentalis	0	0	0	0	0	0	0	0	0	0	0	0	0	0	0	0	0	0	0	0	0	0	0	0	0	0	0	7	8	0	0	0	0	0	0	0	0	0	0	0	0	0	0	0	0	0	0	0	0
N. 'arteintervallum'	0	0	0	0	0	0	0	0	0	0	0	0	0	0	0	0	0	0	0	0	0	0	1	0	0	1	2	2	4	0	0	0	1	2	1	1	5	1	0	0	5	0	2	0	2	0	0	0	0
Rotundocyathus infrequens	0	0	0	0	0	0	0	0	0	0	0	0	0	0	0	0	0	0	0	0	0	0	0	3	7	10	0	0	0	0	0	5	0	0	0	0	0	0	0	0	0	0	0	0	0	0	0	0	0
Nochoroicyathus 'grandis'	0	0	0	0	0	0	0	0	0	0	0	0	0	0	0	0	0	0	0	0	0	0	0	0	15	2	0	0	0	0	0	0	0	0	0	0	0	0	0	0	0	0	0	0	0	0	0	0	0
Rotundocyathus sublenaicus	0	0	0	0	0	0	0	0	0	0	0	0	0	0	0	0	0	0	0	0	0	0	0	0	0	0	0	0	0	0	0	0	0	0	4	0	3	0	0	0	3	0	0	0	0	0	0	0	5
Nochoroicyathus biohermicus	0	0	0	0	0	0	0	0	0	0	0	0	0	0	0	0	0	0	0	0	0	0	0	0	0	0	2	3	0	0	2	0	3	0	0	0	0	5	1	0	5	8	2	5	2	3	1	0	0
Rotundocyathus ignotus	0	0	0	0	0	0	0	0	0	0	0	0	0	0	0	0	0	0	0	0	0	0	12	3	3	6	0	0	0	0	0	1	0	0	0	0	0	0	0	0	0	0	0	0	0	0	0	0	0
Sibirecyathus suvorovae	0	0	0	0	0	0	0	0	0	0	0	0	0	0	0	0	0	0	0	0	0	0	0	0	0	0	0	0	3	0	0	0	1	3	0	1	0	3	0	0	0	0	0	0	0	0	0	0	1
Orbicyathellus sp.	0	0	0	0	0	0	0	0	0	0	0	0	0	0	0	0	0	0	0	0	0	0	0	0	0	0	2	0	0	0	0	0	0	0	0	0	0	0	0	0	0	0	0	0	0	0	0	0	0
Leptosocyathus polyseptus	0	0	0	0	0	0	0	0	0	0	0	0	0	0	0	0	0	0	0	0	0	0	0	3	2	2	3	7	18	0	0	0	1	0	0	0	0	0	0	0	0	0	0	0	0	0	0	0	0
Compositocyathus muchattaensis	0	0	0	0	0	0	0	0	0	0	0	0	0	0	0	0	0	0	0	0	0	0	0	0	2	1	0	4	1	0	0	0	3	0	0	0	0	0	0	0	0	0	0	0	0	0	0	0	0
Taylorcyathus taylori	0	0	0	0	0	0	0	0	0	0	0	0	0	0	0	0	0	0	0	0	0	0	0	3	4	0	0	0	0	0	0	0	0	0	0	1	0	0	0	0	0	0	0	0	0	0	0	0	0
Baikalocyathus rossicus	0	0	0	0	0	0	0	0	0	0	0	0	0	0	0	0	0	0	0	0	0	0	0	0	0	0	2	4	13	0	0	0	0	0	1	3	0	4	0	0	0	0	0	0	0	0	0	0	0
Heckericyathus heckeri	0	0	0	0	0	0	0	0	0	0	0	0	0	0	0	0	0	0	0	0	0	0	0	0	0	0	5	3	3	0	0	0	0	0	0	0	0	0	0	0	0	0	0	0	0	0	0	0	0
Geocyathus botomanensis	0	0	0	0	0	0	0	0	0	0	0	0	0	0	0	0	0	0	0	0	0	0	0	0	0	0	0	1	2	0	0	0	1	1	1	0	0	0	2	1	0	3	0	2	0	0	2	3	0
Subtumulocyathellus unicumus	0	0	0	0	0	0	0	0	0	0	0	0	0	0	0	0	0	0	0	0	0	0	0	0	0	0	0	0	4	0	0	0	0	1	0	0	0	0	0	0	0	0	0	0	0	0	0	0	0
Jakutocarinus jakutensis	0	0	0	0	0	0	0	0	0	0	0	0	0	0	0	0	0	0	0	0	0	0	0	0	0	0	0	0	2	0	2	0	8	0	1	1	4	30	0	1	4	3	1	1	1	1	1	0	5
Carinacyathus kigitasensis	0	0	0	0	0	0	0	0	0	0	0	0	0	0	0	0	0	0	0	0	0	0	0	0	0	0	0	0	0	0	0	0	0	0	0	0	0	0	0	0	0	1	0	2	0	0	0	0	0
Erismacoscinus oymuranensis	0	0	0	0	0	0	0	0	0	0	0	0	0	0	0	0	0	0	0	0	0	0	0	3	5	1	19	54	14	0	5	5	6	6	0	0	0	0	0	0	0	0	0	0	0	0	0	0	0
Retecoscinus zegebarti	0	0	0	0	0	0	0	0	0	0	0	0	0	0	0	0	0	0	0	0	0	0	185	0	0	0	0	0	0	0	0	0	0	0	0	0	0	0	0	0	0	0	0	0	0	0	0	0	0
Fransuasaecyathus subtumulatus	0	0	0	0	0	0	0	0	0	0	0	0	0	0	0	0	0	0	0	0	0	0	0	0	0	0	15	0	16	1	0	0	1	2	1	0	0	0	0	0	0	0	0	0	0	0	0	0	0
Neoloculicyathus sibiricus	0	0	0	0	0	0	0	0	0	0	0	0	0	0	0	0	0	0	0	0	0	0	0	50	62	69	19	49	42	1	0	0	0	0	0	0	0	1	0	0	0	0	0	0	0	0	0	0	0
Dictyocyathus bobrovi	0	0	0	0	0	0	0	0	0	0	0	0	0	0	0	0	0	0	0	0	0	0	0	21	22	9	0	0	0	0	5	61	0	3	1	0	1	4	0	0	1	0	0	0	1	0	0	0	0
Dictyosycon gravis	0	0	0	0	0	0	0	0	0	0	0	0	0	0	0	0	0	0	0	0	0	0	0	0	0	0	58	138	80	1	1	0	0	0	0	0	0	0	0	0	0	0	0	0	0	0	0	0	0
Striatocyathus jankauskasi (cribricyath)	0	0	0	0	0	0	0	0	0	0	0	0	0	0	0	0	0	0	0	0	0	0	0	0	0	0	1	1	0	0	0	0	0	0	0	0	0	0	0	0	0	0	0	0	0	0	0	0	0
Khasaktia vesicularis (coral)	0	0	0	0	0	0	0	0	0	0	0	0	0	0	0	0	0	0	0	0	0	0	0	25	56	22	6	42	16	0	0	0	0	0	0	0	0	0	0	0	0	0	0	0	0	0	0	0	0
Hydroconus sp. (coral)	0	0	0	0	0	0	0	0	0	0	0	0	0	0	0	0	0	0	0	0	0	0	0	0	0	0	14	8	16	0	0	0	0	0	0	0	0	0	0	0	0	0	0	0	0	0	0	0	0
Tumuliolynthus sp.	0	0	0	0	0	0	0	0	0	0	0	0	0	0	0	0	0	0	0	0	0	0	0	0	0	0	0	0	0	0	0	0	1	3	0	0	0	0	0	0	0	0	1	4	0	0	0	1	0
Propriolynthus vologdini	0	0	0	0	0	0	0	0	0	0	0	0	0	0	0	0	0	0	0	0	0	0	0	0	0	0	0	0	0	0	0	0	0	0	0	0	6	0	2	1	9	8	2	8	6	4	3	0	3
Dokidocyathella incognita	0	0	0	0	0	0	0	0	0	0	0	0	0	0	0	0	0	0	0	0	0	0	0	0	0	0	0	0	0	0	0	0	1	0	2	1	0	0	0	0	0	0	0	0	0	0	0	0	0
Batschykicyathus angulosus	0	0	0	0	0	0	0	0	0	0	0	0	0	0	0	0	0	0	0	0	0	0	0	0	0	0	0	0	0	0	0	0	0	0	0	0	0	0	0	0	0	1	2	2	0	0	0	0	0
Rotundocyathus lenaicus	0	0	0	0	0	0	0	0	0	0	0	0	0	0	0	0	0	0	0	0	0	0	0	0	0	0	0	0	0	0	0	0	0	0	0	0	0	0	0	0	0	0	1	12	0	0	0	0	0
Nochoroicyathus kokoulini	0	0	0	0	0	0	0	0	0	0	0	0	0	0	0	0	0	0	0	0	0	0	0	0	0	0	0	0	0	0	0	0	0	0	0	0	0	0	4	0	0	0	0	0	0	0	0	0	1
Rotundocyathus novus	0	0	0	0	0	0	0	0	0	0	0	0	0	0	0	0	0	0	0	0	0	0	0	0	0	0	0	0	0	0	0	0	0	5	2	0	2	7	0	0	2	0	0	0	0	0	0	0	0
R. syssoevi	0	0	0	0	0	0	0	0	0	0	0	0	0	0	0	0	0	0	0	0	0	0	0	0	0	0	0	0	0	0	0	0	0	0	3	0	0	0	0	0	0	0	0	0	0	0	0	0	0
Gordonicyathus sp.	0	0	0	0	0	0	0	0	0	0	0	0	0	0	0	0	0	0	0	0	0	0	0	0	0	0	0	0	0	0	0	0	0	0	11	0	0	0	0	0	0	0	0	0	0	0	0	0	0
Degeletticyathus sp.	0	0	0	0	0	0	0	0	0	0	0	0	0	0	0	0	0	0	0	0	0	0	0	0	0	0	0	0	0	0	0	0	0	0	0	0	0	2	0	0	0	0	0	0	0	0	0	0	0
Plicocyathus platiseptatus	0	0	0	0	0	0	0	0	0	0	0	0	0	0	0	0	0	0	0	0	0	0	0	0	0	0	0	0	0	0	0	0	0	0	0	0	0	1	11	4	5	8	2	5	2	3	1	3	3
Tumulocyathus tuberculatus	0	0	0	0	0	0	0	0	0	0	0	0	0	0	0	0	0	0	0	0	0	0	0	0	0	0	0	0	0	0	0	0	0	0	0	0	2	1	0	0	5	0	1	5	0	2	5	2	6
Isiticyathus ultrus	0	0	0	0	0	0	0	0	0	0	0	0	0	0	0	0	0	0	0	0	0	0	0	0	0	0	0	0	0	0	0	0	0	0	0	0	0	0	0	0	0	0	0	0	0	0	0	0	0
Geocyathus latini	0	0	0	0	0	0	0	0	0	0	0	0	0	0	0	0	0	0	0	0	0	0	0	0	0	0	0	0	0	0	0	0	0	0	1	0	9	0	12	0	10	4	2	22	2	9	14	2	0
Lenocyathus lenaicus	0	0	0	0	0	0	0	0	0	0	0	0	0	0	0	0	0	0	0	0	0	0	0	0	0	0	0	0	0	0	0	0	0	0	1	0	0	0	0	0	0	0	0	0	0	0	0	0	0
Japhanicyathus genurosus	0	0	0	0	0	0	0	0	0	0	0	0	0	0	0	0	0	0	0	0	0	0	0	0	0	0	0	0	0	0	0	0	0	0	0	0	5	0	19	3	6	0	5	11	3	1	8	1	0
Fallocyathus savitskyi	0	0	0	0	0	0	0	0	0	0	0	0	0	0	0	0	0	0	0	0	0	0	0	0	0	0	0	0	0	0	0	0	0	0	0	0	0	0	0	0	0	0	0	0	0	0	0	0	0
Carinacyathus pinus	0	0	0	0	0	0	0	0	0	0	0	0	0	0	0	0	0	0	0	0	0	0	0	0	0	0	0	0	0	0	0	0	5	3	1	3	0	0	0	0	0	0	0	0	0	0	0	0	0
Fansycyathus lermontovae	0	0	0	0	0	0	0	0	0	0	0	0	0	0	0	0	0	0	0	0	0	0	0	0	0	0	0	0	0	0	0	0	0	0	0	0	0	0	3	0	0	0	0	0	0	0	0	0	3
Yudjaicyathus astashkini	0	0	0	0	0	0	0	0	0	0	0	0	0	0	0	0	0	0	0	0	0	0	0	0	0	0	0	0	0	0	0	0	0	0	0	0	0	0	12	0	0	0	0	0	0	0	0	0	0
Squamosocyathus taumatus	0	0	0	0	0	0	0	0	0	0	0	0	0	0	0	0	0	0	0	0	0	0	0	0	0	0	0	0	0	0	0	0	0	0	0	0	5	0	0	0	5	5	5	0	2	0	1	2	0
Erismacoscinus batchykensis	0	0	0	0	0	0	0	0	0	0	0	0	0	0	0	0	0	0	0	0	0	0	0	0	0	0	0	0	0	0	0	0	0	0	19	5	0	0	0	0	0	0	0	0	0	0	0	0	0
E. fimbriatulus	0	0	0	0	0	0	0	0	0	0	0	0	0	0	0	0	0	0	0	0	0	0	0	0	0	0	0	0	0	0	0	0	0	0	0	0	0	0	0	0	4	0	2	2	2	3	0	0	1
E. multifarius	0	0	0	0	0	0	0	0	0	0	0	0	0	0	0	0	0	0	0	0	0	0	0	0	0	0	0	0	0	0	0	0	0	0	4	0	0	0	0	0	0	0	0	0	0	0	0	0	0
Tumulocoscinus atdabanensis	0	0	0	0	0	0	0	0	0	0	0	0	0	0	0	0	0	0	0	0	0	0	0	0	0	0	0	0	0	0	0	0	0	0	1	1	0	0	0	0	1	2	0	2	0	2	5	0	4
Fransuasaecyathus elegans	0	0	0	0	0	0	0	0	0	0	0	0	0	0	0	0	0	0	0	0	0	0	0	0	0	0	0	0	0	0	0	0	0	0	0	0	0	0	0	0	0	0	0	0	0	0	0	0	0
Coscinocyathus isointervallumus	0	0	0	0	0	0	0	0	0	0	0	0	0	0	0	0	0	0	0	0	0	0	0	0	0	0	0	0	0	0	0	0	19	10	19	0	19	44	15	0	0	0	0	0	0	0	0	0	10
C. marocanoides	0	0	0	0	0	0	0	0	0	0	0	0	0	0	0	0	0	0	0	0	0	0	0	0	0	0	0	0	0	0	0	0	0	0	0	0	0	0	0	0	18	1	2	16	5	2	0	0	0
[truncated: 9 more columns]

## Sheet: age_key
Age	sampling unit
T1	T101
T1	T102
T1	T103
T2	T204
T2	T205
T2	T206
T2	T207
T2	T208
T2	T209
T2	T210
T2	T211
T2	T212
T2	T213
T2	T214
T2	T215
T2	T216
T2	T2_2521
T2	T2_2520
T3-T4	T317
T3-T4	T318
T3-T4	T419
T3-T4	T420
A1	A121
A1	A128
A1	A129
A1	A130
A1	A122
A1	A124
A1	A123
A1	A125
A1	A126
A1	A127
A2	A231
A2	A232
A3	A333
A3	A334
A3	A335
A3	A336
A4	A437
A4	A442
A4	A444
A4	A446
A4	A447
A4	A448
A4	A449
A4	A450
A4	A451
A4	A445
A4	A438
A4	A453
A4	A443
A4	A441
A4	A440
A4	A439
A4	A452
A4	A4_A703_45A4_A703_50
A4	nameless
A4	A4_Chu1

## Sheet: ages
Biozone	Age_max	Age_min	Age_mid
T1	524.86	522.61	523.735
T2	522.61	522.15	522.38
T3-T4	522.15	520.98	521.565
A1	520.98	518.35	519.665
A2	518.35	516.64	517.495
A3	516.64	515.64	516.14
A4	515.64	514.93	515.285
B1	514.93	514.38	514.655
