# Supplementary material for: Increases in reef size, habitat and metacommunity complexity associated with Cambrian radiation oxygenation pulses
Source: Nat Commun. 2022 Dec 6;13:7523. doi: 10.1038/s41467-022-35283-5 (PMC9727068; doi:10.1038/s41467-022-35283-5)
Supplement: Supplementary file 5 — Supplementary Code 1 [file 41467_2022_35283_MOESM5_ESM.txt]

#Preparing the archaeocyath data for diversity calculations

#I'm going to use the abundance data from Naimark et al. 2015.

#I did some manual editing of the SI to remove formatting. I've also unmerged the top
#row of cells so that each column has its own value for the time bin it belongs to
#The top row gives the time bins we're using; the row below that names the localities
#the data come from.

#So to make a coverage-standardised richness curve through time, we need to 
#sum all the columns within each time bin.

rm(list = ls())

#Read in the source data (SourceData.xlsx)
library("readxl")

#Read in the archaeocyath abundance data
source_data <- lapply(excel_sheets("./SourceData.xlsx"), 
               read_excel, path = "./SourceData.xlsx")
arch <- as.data.frame(source_data[[2]])

rownames(arch) <- arch[,1]
arch[,1] <- NULL

library(tidyverse)

#We need to tidy this data. Columns currently have a mixture of character and numeric
#data. What we really need is for each taxon abundance to be 
#assigned to the relevant age in a separate column.

#Transpose so that each sample has a row
arch <- t(arch)

#Need to convert all the taxon columns to numeric(they are currently character)
arch_num <- as.data.frame(apply(arch, 2, as.numeric))

#Check that the data haven't changed
identical(colSums(arch_num), colSums(arch)) #TRUE, good

arch_num$Sample <- rownames(arch) #The order of rows is preserved, so we can do this

#Now we have a numeric dataframe where each row is a sample, and each column is a 
#species, and we have a column containing the sample names. 

#To create a curve showing the richness of the assemblage over time, we want to 
#pool all of the data from each time bin. We will probably want
#to convert this data.frame to a tibble and then use group_by to do this.

#We want the data in long format to facilitate this.

#We want the sample names to stay as a column in the dataset
arch_long <- arch_num %>% pivot_longer(!Sample, names_to = "taxon", values_to = "count")

#Need to reinstate full genus names where these have been abbreviated.

#Merge arch_long with the sample ages
#Read in the age key
samp_age_key <- as.data.frame(source_data[[3]])

#Rename the sampling unit column to match 'Sample' in the arch_num data
colnames(samp_age_key)[2] <- "Sample"

#Merge with the arch_num data
arch_long <- left_join(x = arch_long, y = samp_age_key, by = "Sample")

#Group by age and sum the abundances of each taxon from the samples of that age
arch_ag <- arch_long %>% 
  group_by(taxon, Age) %>%
  mutate(abund_sum = sum(count), count = NULL, Sample = NULL) %>%
  ungroup %>%
  distinct()

#Convert back to wide-format data with species as rows, ages as columns
arch_data <- arch_ag %>%
  pivot_wider(names_from = Age, values_from = abund_sum)

#Write the data
arch_data <- as.data.frame(arch_data)

rownames(arch_data) <- arch_data[,1]
arch_data <- arch_data[,-1]

saveRDS(arch_data, file = "arch_data.rds")

#Calculating coverage-standardised species richness through time

rm(list = ls())

#Read in the archaeocyath abundance data pooled by age
arch_data <- readRDS(file = "arch_data.rds")

#Get a quick indication of the number of species
arch_pa <- arch_data
arch_pa[arch_pa>0] <- 1

colSums(arch_pa)

#Calculate coverage-standardised species richness
library(iNEXT)

result <- estimateD(arch_data, datatype = "abundance", base = "coverage")

result_richness <- result[result$order == 0,]

saveRDS(result_richness, file = "archaeo_TD_est_iNEXT.rds")

#Calculate the observed richness too, see if it works
?DataInfo

TD_obs <- DataInfo(arch_data, datatype = "abundance")

saveRDS(TD_obs, file = "archaeo_TD_obs_iNEXT.rds")

#Plot the archaeocyath diversity
rm(list = ls())

library(dplyr)
library(ggplot2)

#Import the data
TD_obs <- readRDS("archaeo_TD_obs_iNEXT.rds")
TD_est <- readRDS(file = "archaeo_TD_est_iNEXT.RDS")

#We also need to get the midpoint age for plotting
#I've made this csv manually based on data from Zhuravlev & Wood 2020
ages <- source_data[[4]]

colnames(ages)[1] <- "Assemblage"
ages$Assemblage <- as.character(ages$Assemblage)

colnames(TD_obs)[1] <- "Assemblage"

#Plot the observed diversity first, against Age_mid
TD_obs <- left_join(TD_obs, ages, by = "Assemblage") 

plot(-TD_obs$Age_mid, TD_obs$S.obs, type = "o", ylim = c(0, 40),
     main = "Archaeocyath species richness, raw",
     xlab = "Age (Ma)", ylab = "Species richness")

#There aren't any error bars here as it's just the observed richness

#Plot the iNEXT version
TD_inext <- readRDS("archaeo_TD_est_iNEXT.rds")

colnames(TD_inext)[1] <- "Assemblage"

TD_inext <- left_join(TD_inext, ages, by = "Assemblage") 

plot(-TD_inext$Age_mid, TD_inext$qD, type = "o", ylim = c(0, 40), 
     main = "Archaeocyath species richness, coverage-standardised",
     xlab = "Age (Ma)", ylab = "Species richness", 
     sub = "coverage-standardised to 0.962, in iNEXT")
arrows(x0 = -TD_inext$Age_mid, y0 = TD_inext$qD.LCL, x1 = -TD_inext$Age_mid,
       y1 = TD_inext$qD.UCL, code = 3, angle = 90, length = 0.05)


#################metacommunmity analyses
library(vegan)
library(metacom)
library(cooccur)
library(reshape2)
library(ggplot2)
library(openxlsx)
library(car)
library(dplyr)
library(RColorBrewer)

data.complete<-read.delim(file.choose())#input MEtacommunityDataFig4
#Removing singletons 
data.complete.1 <- data.complete[, colSums(data.complete != 0) > 1]

#Coccur analysis

data.camb.01<-ifelse(data.complete.t>0,1,0)

data.raw<-read.delim(file.choose()) 
rownames(data.raw) <- data.raw[,1]
data.env<-data.raw[1,]
colnames(data.env) <- data.raw[1,]

data.complete <- data.raw[,-1]
data.complete <- data.raw[-1,]

#Transposed dataset without categories 
data.complete.t <- t(data.complete)

# Metacom analysis {.tabset}

## Total dataset {.tabset}

metacom.camb <- Metacommunity(data.camb.1, scores = 1, method = "r1",turnoverMethod = "EMS", sims = 1000, order = TRUE, allowEmpty = FALSE, binary = TRUE, verbose = TRUE, seed = 1)
camb.com<-OrderMatrix(data.camb.01,scores = 1, outputScores = TRUE, binary = TRUE)

#Removing singletons 
data.complete.1 <- data.complete[, colSums(data.complete != 0) > 1]

#Coccur analysis

data.camb.01<-ifelse(data.complete.t>0,1,0)

cooccur.analysis <- cooccur(t(data.camb.01), type = "spp_site", thresh = TRUE, spp_names = TRUE,true_rand_classifier = 0.1, prob = "hyper",site_mask = NULL, only_effects = FALSE, eff_matrix = FALSE)

plot(coocur.analysis)

write.xlsx(prob.table(cooccur.analysis), "CambReefsTotal.xlsx")

m<-OrderMatrix(data.camb.01[-1,-1],scores = 1, binary = TRUE)
m<-m[nrow(m):1, ]

Imagine2(OrderMatrix(data.camb.01[-1,-1],scores = 1, binary = TRUE)[53:1, ],fill=FALSE)

#run namibian data
wood.data<-read.delim(file.choose())
dataNew.raw<-wood.data
rownames(dataNew.raw) <- dataNew.raw[,1]
dataNew.env<-dataNew.raw[1,]
colnames(dataNew.env) <- dataNew.raw[1,]

dataNew.complete <- dataNew.raw[,-1]
dataNew.complete <- dataNew.complete[-1,]

#Transposed dataNewset without categories 
dataNew.complete.t <- t(dataNew.complete)

cooccur((dataNew.complete), type = "spp_site", thresh = TRUE, spp_names = TRUE,true_rand_classifier = 0.1, prob = "hyper",site_mask = NULL, only_effects = FALSE, eff_matrix = FALSE)

dataB1<-read.delim(file.choose())
dataB1.raw<-dataB1
rownames(dataB1.raw) <- dataB1.raw[,1]
dataB1.env<-dataB1.raw[1,]
colnames(dataB1.env) <- dataB1.raw[1,]

dataB1.complete <- dataB1.raw[,-1]
dataB1.complete <- dataB1.complete[-1,]

dataB1.complete1 <- dataB1.complete[rowSums(dataB1.complete != 0) > 0,]
dataB1.complete2 <- dataB1.complete1[rowSums(dataB1.complete1!= 0) > 0,]


cooccurB1.1<-cooccur((dataB1.complete2), type = "spp_site", thresh = TRUE, spp_names = TRUE,true_rand_classifier = 0.1, prob = "hyper",site_mask = NULL, only_effects = FALSE, eff_matrix = FALSE)
metacom.B1<- Metacommunity(dataB1.complete2 , scores = 1, method = "r1",turnoverMethod = "EMS", sims = 1000, order = TRUE, allowEmpty = FALSE, binary = TRUE, verbose = TRUE, seed = 1)

## Total dataNewset {.tabset}
dataNew.complete.1 <- dataNew.complete[rowSums(dataNew.complete!= 0) > 1,]

dataNew.complete.1 <- dataNew.complete.1[,colSums(dataNew.complete.1 != 0) > 1]

cooccur.newWood.data<-cooccur((dataNew.complete.1), type = "spp_site", thresh = TRUE, spp_names = TRUE,true_rand_classifier = 0.1, prob = "hyper",site_mask = NULL, only_effects = FALSE, eff_matrix = FALSE)

metacom.wood.data <- Metacommunity(dataNew.complete.1 , scores = 1, method = "r1",turnoverMethod = "EMS", sims = 1000, order = TRUE, allowEmpty = FALSE, binary = TRUE, verbose = TRUE, seed = 1)


#######################################################

#work out how old groupings map onto new ones, and redo it.

newDataGroups<-read.delim(file.choose())
ages<-c("age","T1","T1","T1","T2","T2","T2","T2","T2","T2","T2","T2","T2","T2","T2","T2","T2","T2","T2","T3_4","T3_4","T3_4","T3_4","A1","A1","A1","A1","A1","A1","A1","A1","A1","A1","A2","A2","A3","A3","A3","A3","A4","A4","A4","A4","A4","A4","A4","A4","A4","A4","A4","A4","A4","A4","A4","A4","A4","A4","A4","A4")

cambReef1<-rbind(ages,newDataGroups)
rownames(cambReef1)<-cambReef1[,1]
colnames(cambReef1)<-cambReef1[1,]

cambReef2<-cambReef1[,-1]

#note change below cf preivous
data.A4<- cambReef2[,which((cambReef2[1,]=="A4"))]
data.A1<- cambReef2[,which((cambReef2[1,]=="A1"))]
data.T2<- cambReef2[,which((cambReef2[1,]=="T2"))]

data.A4.0 <- data.A4[rowSums(data.A4!= 0) > 0,]
data.A4.0 <- data.A4.0[,colSums(data.A4.0 != 0) > 0]
data.A4.sp<-rownames(data.A4.0)
data.A4.0<-(data.A4.0[-1,])
data.A4.0<-apply(data.A4.0,2,as.numeric)
rownames(data.A4.0)<-data.A4.sp[-1]

data.A1.0 <- data.A1[rowSums(data.A1!= 0) > 0,]
data.A1.0 <- data.A1.0[,colSums(data.A1.0 != 0) > 0]
data.A1.sp<-rownames(data.A1.0)
data.A1.0<-(data.A1.0[-1,])
data.A1.0<-apply(data.A1.0,2,as.numeric)
rownames(data.A1.0)<-data.A1.sp[-1]

data.T2.0 <- data.T2[rowSums(data.T2!= 0) > 0,]
data.T2.0 <- data.T2.0[,colSums(data.T2.0 != 0) > 0]
data.T2.sp<-rownames(data.T2.0)
data.T2.0<-(data.T2.0[-1,])
data.T2.0<-apply(data.T2.0,2,as.numeric)
rownames(data.T2.0)<-data.T2.sp[-1]

cooccur.A1 <- cooccur(data.A1.0, type = "spp_site", thresh = TRUE, spp_names = TRUE,true_rand_classifier = 0.1, prob = "hyper",site_mask = NULL, only_effects = FALSE, eff_matrix = FALSE)
write.xlsx(prob.table(cooccur.A1), "CambReefsTotal.A1.xlsx")

plot(cooccur.A1,main="A1")

cooccur.A4 <- cooccur(data.A4.0, type = "spp_site", thresh = TRUE, spp_names = TRUE,true_rand_classifier = 0.1, prob = "hyper",site_mask = NULL, only_effects = FALSE, eff_matrix = FALSE)
write.xlsx(prob.table(cooccur.A4), "CambReefsTotal.A4.xlsx")

plot(cooccur.A4,main="A4")

cooccur.T2 <- cooccur(data.T2.0, type = "spp_site", thresh = TRUE, spp_names = TRUE,true_rand_classifier = 0.1, prob = "hyper",site_mask = NULL, only_effects = FALSE, eff_matrix = FALSE)
write.xlsx(prob.table(cooccur.T2), "CambReefsTotal.T2.xlsx")

plot(cooccur.T2)

metacom.camb.A1 <- Metacommunity(data.A1.0, scores = 1, method = "r1",turnoverMethod = "EMS", sims = 1000, order = TRUE, allowEmpty = FALSE, binary = TRUE, verbose = TRUE, seed = 1)
metacom.camb.A4 <- Metacommunity(data.A4.0, scores = 1, method = "r1",turnoverMethod = "EMS", sims = 1000, order = TRUE, allowEmpty = FALSE, binary = TRUE, verbose = TRUE, seed = 1)
metacom.camb.T2 <- Metacommunity(data.T2.0, scores = 1, method = "r1",turnoverMethod = "EMS", sims = 1000, order = TRUE, allowEmpty = FALSE, binary = TRUE, verbose = TRUE, seed = 1)


data.A4.1 <- data.A4[rowSums(data.A4!= 0) > 1,]
data.A4.1 <- data.A4.1[,colSums(data.A4.1 != 0) > 1]
data.A4.sp<-rownames(data.A4.1)
data.A4.1<-(data.A4.1[-1,])
data.A4.1<-apply(data.A4.1,2,as.numeric)
rownames(data.A4.1)<-data.A4.sp[-1]

data.A1.1 <- data.A1[rowSums(data.A1!= 0) > 1,]
data.A1.1 <- data.A1.1[,colSums(data.A1.1 != 0) > 1]
data.A1.sp<-rownames(data.A1.1)
data.A1.1<-(data.A1.1[-1,])
data.A1.1<-apply(data.A1.1,2,as.numeric)
rownames(data.A1.1)<-data.A1.sp[-1]

data.T2.1 <- data.T2[rowSums(data.T2!= 0) > 1,]
data.T2.1 <- data.T2.1[,colSums(data.T2.1 != 0) > 1]
data.T2.sp<-rownames(data.T2.1)
data.T2.1<-(data.T2.1[-1,])
data.T2.1<-apply(data.T2.1,2,as.numeric)
rownames(data.T2.1)<-data.T2.sp[-1]

cooccur.A1.1 <- cooccur(data.A1.1, type = "spp_site", thresh = TRUE, spp_names = TRUE,true_rand_classifier = 0.1, prob = "hyper",site_mask = NULL, only_effects = FALSE, eff_matrix = FALSE)
write.xlsx(prob.table(cooccur.A1), "CambReefsTotal.A1.1.xlsx")

plot(cooccur.A1.1,main="A1")

cooccur.A4.1 <- cooccur(data.A4.1, type = "spp_site", thresh = TRUE, spp_names = TRUE,true_rand_classifier = 0.1, prob = "hyper",site_mask = NULL, only_effects = FALSE, eff_matrix = FALSE)
write.xlsx(prob.table(cooccur.A4), "CambReefsTotal.A4.1.xlsx")

plot(cooccur.A4.1,main="A4")

cooccur.T2.1 <- cooccur(data.T2.1, type = "spp_site", thresh = TRUE, spp_names = TRUE,true_rand_classifier = 0.1, prob = "hyper",site_mask = NULL, only_effects = FALSE, eff_matrix = FALSE)
write.xlsx(prob.table(cooccur.T2), "CambReefsTotal.T2.1.xlsx")

plot(cooccur.T2.1)

metacom.camb.A1.1 <- Metacommunity(data.A1.1, scores = 1, method = "r1",turnoverMethod = "EMS", sims = 1000, order = TRUE, allowEmpty = FALSE, binary = TRUE, verbose = TRUE, seed = 1)
metacom.camb.A4.1 <- Metacommunity(data.A4.1, scores = 1, method = "r1",turnoverMethod = "EMS", sims = 1000, order = TRUE, allowEmpty = FALSE, binary = TRUE, verbose = TRUE, seed = 1)
metacom.camb.T2.1 <- Metacommunity(data.T2.1, scores = 1, method = "r1",turnoverMethod = "EMS", sims = 1000, order = TRUE, allowEmpty = FALSE, binary = TRUE, verbose = TRUE, seed = 1)

wood.dataDepth<-read.delim(file.choose())
dataDepthNew.raw<-wood.dataDepth
rownames(dataDepthNew.raw) <- dataDepthNew.raw[,1]
colnames(dataDepthNew.raw) <- dataDepthNew.raw[1,]

#dataDepthNew.complete <- dataDepthNew.raw[,-1]
#dataDepthNew.complete <- dataDepthNew.complete[-1,]


#correlation of order with depth
data.order1<-rownames(OrderMatrix(dataDepthNew.raw[,-c(1:5)]))
data.raw.or.d1<-dataDepthNew.complete[(match(data.order1,dataDepthNew.raw[,1])),4]

#sig correlation with depth
kruskal.test(c(1:length(data.raw.or.d1)),data.raw.or.d1)$p.value

cor.test(c(1:length(data.raw.or.d1)),data.raw.or.d1)

kruskal.test(c(1:length(data.raw.or.d1)),data.raw.or.d1)
#not enough to split by size. 
#p-value = 0.0001729
#see how differerent zones have different structures


#see if there is a metacom correlation between zones and order


Imagine2<-function(comm, col=c(0,1), order=TRUE, 
                     scores=1, fill=TRUE,  xlab='Species\n\n\n\n\nn\n', 
                     ylab='Site\n\n\n\n', yline=2, xline=2, 
                     sitenames=rownames(comm), speciesnames=colnames(comm), 
                     binary=TRUE){
    
    require(metacom)
    if(order == TRUE){
        comm <- OrderMatrix(comm, binary= binary, scores=scores)}
    
    if(fill==TRUE){
        for(i in 1:dim(comm)[2]){
            temp=comm[,i]
            if(sum(temp) < 2){comm[,i]=temp
            }else{
                first <- min(which(temp > 0))
                last <- max(which(temp > 0))
                comm[first:last,i] <- max(temp)
            }
        }
    }
    
    # Format for plotting
    reverse <- nrow(comm) : 1
    comm <- comm[reverse,]
    
    # Image plot
    par(mar=c(2,6,10,1))
    
    image(1:dim(comm)[2], 1:dim(comm)[1], t(comm), col=col, xlab="", ylab="", axes=FALSE) ; box()
    
    #y2<-(data.raw.or[,4])
    #col.ass<-sub("White Sea","yellow",sub("Nama","red",sub("None","grey",sub("Indeterminate","grey",sub("Doushantuo","green",sub("Avalon","darkblue",y2))))))
    
    
    if(length(sitenames)>1){
        axis(2, at=1:dim(comm)[1], labels=sitenames, las= 1, cex.axis=0.5,lwd.ticks=0)#,col.axis=col.ass[1:nrow(comm)])
    }
    
    cat(length(sitenames))
    if(length(speciesnames)>1){
        axis(3, at=1:dim(comm)[2], labels=speciesnames, las=2, cex.axis=0.55, lwd.ticks=0,font=3)
    }
    
    mtext(xlab, 3, cex=0.5, line=xline)
    mtext(ylab, 2, cex=0.5, line=yline)
}

#### Code for cooccur2 so that species can be listed in the same order as the metacommunity analyses and so species without any significant interactions, which are included in the analsyes are also plotted. 
```{r Edited cooccur function, include=FALSE}
plot.cooccur2 <-
  function(x, species.names, v1=2.5, ...)
  {
    
    ##
    allargs <- match.call(expand.dots = TRUE)
    plotrand <- allargs$plotrand
    plotrand <- ifelse(test = is.null(plotrand),yes = FALSE,no = plotrand)
    randsummary<- allargs$randsummary
    randsummary <- ifelse(test = is.null(randsummary),yes = FALSE,no = randsummary)
    
    ##
    
    dim <- x$species
    comat.pos <- comat.neg <- matrix(nrow=dim,ncol=dim)
    
    co.tab <- x$result
    for (i in 1:nrow(co.tab)){
      comat.pos[co.tab[i,"sp1"],co.tab[i,"sp2"]] <- co.tab[i,"p.gt"]
      comat.pos[co.tab[i,"sp2"],co.tab[i,"sp1"]] <- co.tab[i,"p.gt"]
      
      row.names(comat.pos[co.tab[i,"sp2"],co.tab[i,"sp1"]])
      
    }
    for (i in 1:nrow(co.tab)){
      comat.neg[co.tab[i,"sp1"],co.tab[i,"sp2"]] <- co.tab[i,"p.lt"]
      comat.neg[co.tab[i,"sp2"],co.tab[i,"sp1"]] <- co.tab[i,"p.lt"]
    }
    comat <- ifelse(comat.pos>=0.05,0,1) + ifelse(comat.neg>=0.05,0,-1)
    colnames(comat) <- 1:dim
    row.names(comat) <- 1:dim
    
    if ("spp.key" %in% names(x)){
      
      sp1.name <- merge(x=data.frame(order=1:length(colnames(comat)),sp1=colnames(comat)),y=x$spp.key,by.x="sp1",by.y="num",all.x=T)
      sp2.name <- merge(x=data.frame(order=1:length(row.names(comat)),sp2=row.names(comat)),y=x$spp.key,by.x="sp2",by.y="num",all.x=T)
      
      colnames(comat) <- sp1.name[with(sp1.name,order(order)),"spp"]  
      row.names(comat) <- sp2.name[with(sp2.name,order(order)),"spp"]
      
    }  
    
    #ind <- apply(comat, 1, function(x) all(is.na(x)))
    #comat <- comat[!ind,]
    #ind <- apply(comat, 2, function(x) all(is.na(x)))
    #comat <- comat[,!ind]
    
    comat[is.na(comat)] <- 0
    
    origN <- nrow(comat)
    
    # SECTION TO REMOVE SPECIES INTERACTION WITH NO OTHERS
 
 
     
     ## code to reoorder
     ## AM change, EGM moved up. 
     if (is.null(species.names)) {
       comat <- comat[order(rowSums(comat)),]
       comat <- comat[,order(colSums(comat))] 
     } else {
       old.names<-row.names(comat) 
       comat <-   comat[match(species.names,old.names),] #EGM swapped around species and old
       comat <-   comat[, match(species.names,old.names)] #EGM swapped around species and old
    }

    #rmrandomspp <- function(orimat,plotrand = FALSE,randsummary = FALSE){
    if(plotrand == FALSE){
      ind <- apply(comat, 1, function(x) all(x==0))
      comat <- comat[!ind,]    
      ind <- apply(comat, 2, function(x) all(x==0))
      comat <- comat[,!ind]
      #ind <- apply(orimat, 1, function(x) all(x==0))
      #orimat <- orimat[!ind,]    
      #ind <- apply(orimat, 2, function(x) all(x==0))
      #orimat <- orimat[,!ind]
    }
    #return(orimat)
    #}
   
    #comat <- rmrandomspp(orimat = comat, dots)
    ####################################################### 
    
    postN <- nrow(comat)
    
    #comat <- rmrandomspp(orimat = comat, ...)
    
    #ind <- apply(comat, 1, function(x) all(x==0))
    #comat <- comat[!ind,]
    #ind <- apply(comat, 2, function(x) all(x==0))
    #comat <- comat[,!ind]
    
    ind <- apply(comat, 1, function(x) all(x==0))
    comat <- comat[names(sort(ind)),]
    ind <- apply(comat, 2, function(x) all(x==0))
    comat <- comat[,names(sort(ind))]
    
    #comat
    data.m = melt(comat)
    colnames(data.m) <- c("X1","X2","value")
    data.m$X1 <- as.character(data.m$X1)
    data.m$X2 <- as.character(data.m$X2)
    
    meas <- as.character(unique(data.m$X2))
    
    dfids <- subset(data.m, X1 == X2)
    
    X1 <- data.m$X1
    X2 <- data.m$X2
    
    df.lower = subset(data.m[lower.tri(comat),],X1 != X2)
    
    ##### testing the rand summary
    if(randsummary == FALSE){  
    }else{
      dim <- nrow(comat)
      ext.dim <- round(dim*0.2,digits = 0)
      if(ext.dim<0){ext.dim<-1}
      placehold <- paste("ext.", rep(c(1:ext.dim),each = dim), sep="")
      
      randcol.df <- data.frame(
        X1 = placehold,
        X2 = rep(meas,times = ext.dim),
        value = rep(x = c(-2), times = dim*ext.dim))
      
      df.lower <- rbind(df.lower,randcol.df)
      meas <- c(meas,unique(placehold))
    }
    
    
    #####
    
    X1 <- df.lower$X1
    X2 <- df.lower$X2
    value <- df.lower$value
    
    
    ####
    if(randsummary == FALSE){  
      p <- ggplot(df.lower, aes(X1, X2)) + geom.tile(aes(fill = factor(value,levels=c(-1,0,1))), colour ="white") 
      p <- p + scale.fill.manual(values = c("#FFCC66","dark gray","blue"), name = "", labels = c("negative","random","positive"),drop=FALSE) + 
        theme(axis.text.x = element.blank(),axis.text.y = element.blank(),axis.ticks = element.blank(),plot.title = element.text(vjust=-4,size=20, face="bold"),panel.background = element.rect(fill='white', colour='white'),panel.grid.major = element.blank(), panel.grid.minor = element.blank(),legend.position = c(0.9, 0.5),legend.text=element.text(size=16)) + 
        ggtitle("Taxa Co-occurrence Matrix") + 
        xlab("") + ylab("") + 
        scale.x.discrete(limits=meas, expand = c(0.3, 0),drop=FALSE) + 
        scale.y.discrete(limits=meas, expand = c(0.3, 0),drop=FALSE) 
      p <- p + geom.text(data=dfids,aes(label=X1),hjust=1,vjust=0,angle = -22.5,size=v1)#, color="dark gray") #EGM inserted size =v1, where v1 is the size of the label text. 
      
      
    }else{
      
      p <- ggplot(df.lower, aes(X1, X2)) + geom.tile(aes(fill = factor(value,levels=c(-1,0,1,-2))), colour ="white") 
      p <- p + scale.fill.manual(values = c("red","dark gray","blue","yellow"), name = "", labels = c("negative","random","positive","random"),drop=FALSE) + 
        theme(axis.text.x = element.blank(),axis.text.y = element.blank(),axis.ticks = element.blank(),plot.title = element.text(vjust=-4,size=20, face="bold"),panel.background = element.rect(fill='white', colour='white'),panel.grid.major = element.blank(), panel.grid.minor = element.blank(),legend.position = c(0.9, 0.5),legend.text=element.text(size=18)) + 
        ggtitle("Species Co-occurrence Matrix") + 
        xlab("") + ylab("") + 
        scale.x.discrete(limits=meas, expand = c(0.3, 0),drop=FALSE) + 
        scale.y.discrete(limits=meas, expand = c(0.3, 0),drop=FALSE) 
      p <- p + geom.text(data=dfids,aes(label=X1),hjust=1,vjust=0,angle = -22.5)#, color="dark gray")
      
      dim <- nrow(comat)
      ext.x <- dim + 0.5 #(ext.dim/2)
      ext.y <- dim + 1
      nrem <- origN - postN
      randtext <- paste(nrem, " completely\nrandom species")
      ext.dat <- data.frame(ext.x=ext.x,ext.y=ext.y,randtext=randtext)
      
      p <- p + geom.text(data=ext.dat,aes(x = ext.x,y = ext.y,label=randtext),hjust=0,vjust=0, color="dark gray")
    }
    ####
    
    p
    
  }

# Melt
# Melt an object into a form suitable for easy casting.
#
# This the generic melt function. See the following functions
# for specific details for different data structures:
#
# \itemize{
#   \item \code{\link{melt.data.frame}} for data.frames
#   \item \code{\link{melt.array}} for arrays, matrices and tables
#   \item \code{\link{melt.list}} for lists
# }
#
# @keyword manip
# @arguments Data set to melt
# @arguments Other arguments passed to the specific melt method
melt <- function(data, ...) UseMethod("melt", data)

# Default melt function
# For vectors, make a column of a data frame
#
# @keyword internal
melt.default <- function(data, ...) {
  data.frame(value=data)
}

# Melt a list
# Melting a list recursively melts each component of the list and joins the results together
#
# @keyword internal
#X a <- as.list(1:4)
#X melt(a)
#X names(a) <- letters[1:4]
#X melt(a)
#X attr(a, "varname") <- "ID"
#X melt(a)
#X a <- list(matrix(1:4, ncol=2), matrix(1:6, ncol=2))
#X melt(a)
#X a <- list(matrix(1:4, ncol=2), array(1:27, c(3,3,3)))
#X melt(a)
#X melt(list(1:5, matrix(1:4, ncol=2)))
#X melt(list(list(1:3), 1, list(as.list(3:4), as.list(1:2))))
melt.list <- function(data, ..., level=1) {
  var <- nulldefault(attr(data, "varname"), paste("L", level, sep=""))
  names <- nulldefault(names(data), 1:length(data))
  parts <- lapply(data, melt, level=level+1, ...)
  
  namedparts <- mapply(function(x, name) {
    x[[var]] <- name
    x
  }, parts, names, SIMPLIFY=FALSE)
  do.call(rbind.fill, namedparts)
}

# Melt a data frame
# Melt a data frame into form suitable for easy casting.
#
# You need to tell melt which of your variables are id variables, and which
# are measured variables. If you only supply one of \code{id.vars} and
# \code{measure.vars}, melt will assume the remainder of the variables in the
# data set belong to the other. If you supply neither, melt will assume
# factor and character variables are id variables, and all others are
# measured.
#
# @arguments Data set to melt
# @arguments Id variables. If blank, will use all non measure.vars variables.  Can be integer (variable position) or string (variable name)
# @arguments Measured variables. If blank, will use all non id.vars variables. Can be integer (variable position) or string (variable name)
# @arguments Name of the variable that will store the names of the original variables
# @arguments Should NA values be removed from the data set?
# @arguments Old argument name, now deprecated
# @value molten data
# @keyword manip
# @seealso \url{http://had.co.nz/reshape/}
#X head(melt(tips))
#X names(airquality) <- tolower(names(airquality))
#X melt(airquality, id=c("month", "day"))
#X names(ChickWeight) <- tolower(names(ChickWeight))
#X melt(ChickWeight, id=2:4)
melt.data.frame <- function(data, id.vars, measure.vars, variable.name = "variable", na.rm = !preserve.na, preserve.na = TRUE, ...) {
  if (!missing(preserve.na))
    message("Use of preserve.na is now deprecated, please use na.rm instead")
  
  var <- melt.check(data, id.vars, measure.vars)
  
  if (length(var$measure) == 0) {
    return(data[, var$id, drop=FALSE])
  }
  
  ids <- data[,var$id, drop=FALSE]
  df <- do.call("rbind", lapply(var$measure, function(x) {
    data.frame(ids, x, data[, x])
  }))
  names(df) <- c(names(ids), variable.name, "value")
  
  df[[variable.name]] <- factor(df[[variable.name]], unique(df[[variable.name]]))
  
  if (na.rm) {
    df <- df[!is.na(df$value), , drop=FALSE]
  }
  rownames(df) <- NULL
  df
}

# Melt an array
# This function melts a high-dimensional array into a form that you can use \code{\link{cast}} with.
#
# This code is conceptually similar to \code{\link{as.data.frame.table}}
#
# @arguments array to melt
# @arguments variable names to use in molten data.frame
# @keyword manip
# @alias melt.matrix
# @alias melt.table
#X a <- array(1:24, c(2,3,4))
#X melt(a)
#X melt(a, varnames=c("X","Y","Z"))
#X dimnames(a) <- lapply(dim(a), function(x) LETTERS[1:x])
#X melt(a)
#X melt(a, varnames=c("X","Y","Z"))
#X dimnames(a)[1] <- list(NULL)
#X melt(a)
melt.array <- function(data, varnames = names(dimnames(data)), ...) {
  values <- as.vector(data)
  
  dn <- dimnames(data)
  if (is.null(dn)) dn <- vector("list", length(dim(data)))
  
  dn.missing <- sapply(dn, is.null)
  dn[dn.missing] <- lapply(dim(data), function(x) 1:x)[dn.missing]
  
  char <- sapply(dn, is.character)
  dn[char] <- lapply(dn[char], type.convert)
  indices <- do.call(expand.grid, dn)
  
  names(indices) <- varnames
  
  data.frame(indices, value=values)
}

melt.table <- melt.array
melt.matrix <- melt.array

# Melt cast data.frames
# Melt the results of a cast
#
# This can be useful when performning complex aggregations - melting
# the result of a cast will do it's best to figure out the correct variables
# to use as id and measured.
#
# @keyword internal
melt.cast.df <- function(data, drop.margins=TRUE, ...) {
  molten <- melt.data.frame(as.data.frame(data), id.vars=attr(data, "idvars"))
  
  cols <- rcolnames(data)
  rownames(cols) <- make.names(rownames(cols))
  
  molten <- cbind(molten[names(molten) != "variable"], cols[molten$variable, , drop=FALSE])
  
  if (drop.margins) {
    margins <- !complete.cases(molten[,names(molten) != "value", drop=FALSE])
    molten <- molten[!margins, ]
  }
  
  molten
  
}

# Melt cast matrices
# Melt the results of a cast
#
# Converts to a data frame and then uses \code{\link{melt.cast.df}}
#
# @keyword internal
melt.cast.matrix <- function(data, ...) {
  melt(as.data.frame(data))
}

# Melt check.
# Check that input variables to melt are appropriate.
#
# If id.vars or measure.vars are missing, \code{melt.check} will do its
# best to impute them.If you only
# supply one of id.vars and measure.vars, melt will assume the remainder of
# the variables in the data set belong to the other. If you supply neither,
# melt will assume character and factor variables are id variables,
# and all other are measured.
#
# @keyword internal
# @arguments data frame
# @arguments Vector of identifying variable names or indexes
# @arguments Vector of Measured variable names or indexes
# @value id list id variable names
# @value measure list of measured variable names
melt.check <- function(data, id.vars, measure.vars) {
  varnames <- names(data)
  if (!missing(id.vars) && is.numeric(id.vars)) id.vars <- varnames[id.vars]
  if (!missing(measure.vars) && is.numeric(measure.vars)) measure.vars <- varnames[measure.vars]
  
  if (!missing(id.vars)) {
    unknown <- setdiff(id.vars, varnames)
    if (length(unknown) > 0) {
      stop("id variables not found in data: ", paste(unknown, collapse=", "),
           call. = FALSE)
    }
  }
  
  if (!missing(measure.vars)) {
    unknown <- setdiff(measure.vars, varnames)
    if (length(unknown) > 0) {
      stop("measure variables not found in data: ", paste(unknown, collapse=", "),
           call. = FALSE)
    }
  }
  
  if (missing(id.vars) && missing(measure.vars)) {
    categorical <- sapply(data, function(x) class(x)[1]) %in% c("factor", "ordered", "character")
    id.vars <- varnames[categorical]
    measure.vars <- varnames[!categorical]
    message("Using ", paste(id.vars, collapse=", "), " as id variables")
  }
  
  if (missing(id.vars)) id.vars <- varnames[!(varnames %in% c(measure.vars))]
  if (missing(measure.vars)) measure.vars <- varnames[!(varnames %in% c(id.vars))]
  
  list(id = id.vars, measure = measure.vars)
}
```
